# Supplementary material for: Immunopeptidomics of Salmonella enterica Serovar Typhimurium-Infected Pig Macrophages Genotyped for Class II Molecules
Source: Biology (Basel). 2024 Oct 16;13(10):832. doi: 10.3390/biology13100832 (PMC11505383; doi:10.3390/biology13100832)
Supplement: Supplementary file 1 [file biology-13-00832-s001.zip]

Archive with 2 entries (2 files):
- Supplementary Material S1. Protein Identification Summary by pig -1.pdf
- Supplementary material S2.pdf
